# Supplementary material for: The Effects of Different Soil Component Couplings on the Methylation and Bioavailability of Mercury in Soil
Source: Toxics. 2023 Nov 20;11(11):942. doi: 10.3390/toxics11110942 (PMC10674802; doi:10.3390/toxics11110942)
Supplement: Supplementary file 1 [file toxics-11-00942-s001.zip]

Archive with 1 entries (1 files):
- toxics-2677171-supplementary.pdf
